# Supplementary material for: Inflammatory markers in depression: A meta-analysis of mean differences and variability in 5,166 patients and 5,083 controls
Source: Brain Behav Immun. 2020 Jul;87:901–9. doi: 10.1016/j.bbi.2020.02.010 (PMC7327519; doi:10.1016/j.bbi.2020.02.010)
Supplement: Supplementary data 2 [file mmc2.xml]

<?xml version="1.0" encoding="UTF-8" standalone="no"?><data:data><datasets><author>efo22@cam.ac.uk</author><type>0</type><dataset><value>3</value><reason>Other (please explain)</reason><comments>Data is already published</comments></dataset></datasets></data:data>
